# Supplementary material for: Allosteric modulation in monomers and oligomers of a G protein-coupled receptor
Source: eLife. 2016 May 6;5:e11685. doi: 10.7554/eLife.11685 (PMC4900804; doi:10.7554/eLife.11685)
Supplement: Source code 3. — DOI: http://dx.doi.org/10.7554/eLife.11685.029 [file elife-11685-code3.zip]

Archive with 1 entries (1 files):
- Source code 3 Simulation of the Capped.rar
